# Supplementary material for: Persistent accumulation of unrepaired DNA damage in rat cortical neurons: nuclear organization and ChIP-seq analysis of damaged DNA
Source: Acta Neuropathol Commun. 2018 Jul 26;6:68. doi: 10.1186/s40478-018-0573-6 (PMC6062993; doi:10.1186/s40478-018-0573-6)
Supplement: Supplementary file 1 — Table S1. Primers used for ChIP-qPCR in different rat genomic regions. (XLSX 62 kb) [file 40478_2018_573_MOESM1_ESM.xlsx]

## Sheet: Hoja1
	ChIP-qPCR primers
	primer name	primer sequence	Genomic region (RGSC6.0/rn6)
	neg1 FW	CACCCAAATTCACCCAAGAT	chr1:161894506-161894896
	neg1 Rev	CATCTGGCAACTCGTTTCTTC
	neg2 FW	CCGAGGCCTAGCTCACACTA	chr5:23777891-23778242
	neg2 Rev	ACCAAAACCAAAACCAACCA
	pcdh locus FW	TGTCTTTCTCCCTCCTCCAA	chr18:31012954-31013677
	pcdh locus Rev	CCTTCTGCATTCAGCCATTT
	krt locus FW	CATCGCACACAGGGTATGAC	chr10:88186271-88187018
	krt locus Rev	CTTCTTGCTGTTCACCCACA
	rab38 FW	GCCCCAAAGCTCAGAATACA	chr1:152190572-152190840
	rab38 Rev	CAGGTGGGCCAGTCTCTG
	gria1 FW	GGTTGATTTCAGCCCTGAGT	chr10:42328341-42328568
	gria1 Rev	TGAAAGCAGTGCCAAGAACA
	scn4a FW	TGTCAACCCTCAGATCATGG	chr10:94561408-94561709
	scn4a Rev	CTGCGTTGTTCTGGAACTCA
	pdyn FW	AAGTGACCCCAAAAATTCCA	chr3:122228503-122228797
	pdyn Rev	CCTAAAGACCTTCGGCACTG
